# Supplementary material for: Head Growth and Neurodevelopment of Preterm Infants with Surgical Necrotizing Enterocolitis and Spontaneous Intestinal Perforation
Source: Children (Basel). 2021 Sep 23;8(10):833. doi: 10.3390/children8100833 (PMC8534747; doi:10.3390/children8100833)
Supplement: Supplementary file 1 [file children-08-00833-s001.zip]

Archive with 1 entries (1 files):
- children-1357293-supplementary.pdf
